# Supplementary material for: Knockdown of NDUFC1 inhibits cell proliferation, migration, and invasion of hepatocellular carcinoma
Source: Front Oncol. 2022 Sep 2;12:860084. doi: 10.3389/fonc.2022.860084 (PMC9479186; doi:10.3389/fonc.2022.860084)
Supplement: Supplementary file 1 [file Table_1.xlsx]

## Sheet: Sheet1
Supplementary Table 1: Xenograft tumor model in nude mice
	Group	Volumn	Volumn	Volumn	Volumn	Volumn
Day 10	SK-Hep-1/shCtrl	3.29429	4.21134	5.18341	4.08627	1.58889
	SK-Hep-1/shNDUC1	2.947	4.49686	2.24959	2.14542	2.63638
	Bel-7404/shCtrl	3.67506	3.2458	3.27949	4.28937	3.20342
	Bel-7404/shNDUC1	1.41943	0.354641	1.1573	1.74421	1.25772
Day 14	SK-Hep-1/shCtrl	12.7925	15.951	16.6622	10.3103	10.7319
	SK-Hep-1/shNDUC1	7.80605	6.71758	3.5894	4.62474	3.94902
	Bel-7404/shCtrl	21.5926	23.138	15.4726	24.9165	20.0608
	Bel-7404/shNDUC1	3.6149	3.6352	2.48726	3.84712	3.13138
Day 18	SK-Hep-1/shCtrl	73.6632	75.8881	82.7173	100.42	74.4534
	SK-Hep-1/shNDUC1	35.8341	41.1624	30.739	37.5908	29.4513
	Bel-7404/shCtrl	133.558	108.729	123.477	83.2813	76.215
	Bel-7404/shNDUC1	22.3257	21.4885	27.8287	27.634	16.2058
Day 22	SK-Hep-1/shCtrl	192.628	216.365	197.385	210.989	189.254
	SK-Hep-1/shNDUC1	41.0265	76.4497	32.5198	40.5664	55.8782
	Bel-7404/shCtrl	264.104	285.728	230.565	155.136	195.006
	Bel-7404/shNDUC1	69.2241	40.8529	29.7617	40.5962	29.6813
Day 26	SK-Hep-1/shCtrl	305.783	438.941	492.59	334.233	443.356
	SK-Hep-1/shNDUC1	117.523	94.6189	98.0033	121.567	102.691
	Bel-7404/shCtrl	531.805	510.757	351.957	557.364	548.189
	Bel-7404/shNDUC1	125.967	87.806	98.079	157.707	105.318
Day 30	SK-Hep-1/shCtrl	544.219	370.535	365.723	642.348	800.961
	SK-Hep-1/shNDUC1	192.02	204.402	153.637	198.054	185.316
	Bel-7404/shCtrl	834.4	1172.87	883.943	921.976	750.581
	Bel-7404/shNDUC1	144.957	134.198	145.058	168.339	156.08
