# Supplementary material for: Knockdown of NDUFC1 inhibits cell proliferation, migration, and invasion of hepatocellular carcinoma
Source: Front Oncol. 2022 Sep 2;12:860084. doi: 10.3389/fonc.2022.860084 (PMC9479186; doi:10.3389/fonc.2022.860084)
Supplement: Supplementary file 2 [file Table_2.xlsx]

## Sheet: Sheet1
Supplementary Table 2: Comparison of clinicopathological findings by NDUFC1 expression
Clinical parameters	NDUFC1 expression		All cases (89)	Positive rate	P
	Low (30)	High (59)
Age
<=60	10	25	35	0.7143	0.409
>60	20	34	54	0.6296
Sex
Male	5	16	21	0.7619	0.272
Female	25	43	68	0.6324
Smoking
No	15	39	54	0.7222	0.142
Yes	15	20	35	0.5714
Drinking
No	19	45	64	0.7031	0.199
Yes	11	14	25	0.56
HBs antigen
Negative	12	22	34	0.6471	0.803
Positive	18	37	55	0.6727
Satellite stove
Negative	24	41	65	0.6308	0.291
Positive	6	18	24	0.75
Vascular invasion
Negative	22	46	68	0.6765	0.627
Positive	8	13	21	0.619
Nerve invasion
Negative	24	51	75	0.68	0.43
Positive	6	8	14	0.5714
Tumor size (cm)
<6	19	31	50	0.62	0.332
>=6	11	28	39	0.7179
AFP
<=20	23	39	62	0.629	0.305
>20	7	20	27	0.7407
T stage
T1+2	24	37	61	0.6066	0.097
T3+4	6	22	28	0.7857
TNM stage
I+II	23	36	59	0.6102	0.14
III+IV	7	23	30	0.7667
LNs metastasis
No	28	53	81	0.6543	0.712
Yes	2	6	8	0.75
Abbreviations: NDUFC1, NADH: ubiquinone oxidoreductase subunit C1; AFP, alpha fetoprotein; T, tumor; TNM, tumor-node-metastasis; LNs, lymph nodes
