# Supplementary material for: Knockdown of NDUFC1 inhibits cell proliferation, migration, and invasion of hepatocellular carcinoma
Source: Front Oncol. 2022 Sep 2;12:860084. doi: 10.3389/fonc.2022.860084 (PMC9479186; doi:10.3389/fonc.2022.860084)
Supplement: Supplementary file 3 [file Table_3.xlsx]

## Sheet: Sheet1
Supplementary Table 3: Antibody and dilution ratio for Western Blotting
Antibody	Source	Lot.No.	Dilution ratio
anti-Atm	abcam	Ab32420	1:1000
anti-Foxo1	Bioss	bs-23175R	1:500
anti-Kat6a	CST	#78462	1:1000
anti-Lats1	abcam	Ab243656	1:1000
anti-Sirt1	abbkine	ABP0119	1:500
anti-Atf2	CST	#82870	1:1000
anti-H2afx	Bioss	bs-14412R	1:500
anti-GAPDH	abcam	Ab9485	1:2500
anti-Ndufc1 for WB	invitrogene	PA5-103950	1:1000
anti-Ndufc1 for IHC	abcam	ab122869	1:250
anti-GAPDH	Bioworld	BS65483M	1:3000
HRP-labeled Goat Anti-Rabbit IgG(H+L)	Byotime	A0208	1:1000
