# Supplementary material for: Knockdown of NDUFC1 inhibits cell proliferation, migration, and invasion of hepatocellular carcinoma
Source: Front Oncol. 2022 Sep 2;12:860084. doi: 10.3389/fonc.2022.860084 (PMC9479186; doi:10.3389/fonc.2022.860084)
Supplement: Supplementary file 4 [file Table_4.xlsx]

## Sheet: Sheet1
Supplementary Table 4: Co-expression analysis of NDUFC1 and senecence genes
Correlated.Gene	Cytoband	Spearman.s.Correlation	p.Value	q.Value
ATM	11q22.3	-0.603341	3.85e-16	5.08e-14
FOXO1	13q14.11	-0.558502	1.35e-13	6.56e-12
KAT6A	8p11.21	-0.557747	1.48e-13	7.07e-12
LATS1	6q25.1	-0.557178	1.58e-13	7.5e-12
SIRT1	10q21.3	-0.517471	1.4e-11	3.52e-10
ATF2	2q31.1	-0.508086	3.73e-11	8.2e-10
H2AFX	11q23.3	0.507542	3.94e-11	8.66e-10
